# Supplementary material for: (Z)-2,2,2-Trichloro-N 2-cyano­acetamidine
Source: Acta Crystallogr Sect E Struct Rep Online. 2009 Aug 12;65(Pt 9):o2134–5. doi: 10.1107/S1600536809031079 (PMC2970111; doi:10.1107/S1600536809031079)
Supplement: Supplementary file 2 [file e-65-o2134-Isup2.hkl]

# 
# h,k,l, Fc-squared, Fo-squared, sigma(Fo-squared) and status flag 
# 
data_I
_shelx_title ' RB09014_0m in P2(1)/n' 
_shelx_refln_list_code          4 
_shelx_F_calc_maximum      172.57 
_exptl_crystal_F_000       368.00 
_reflns_d_resolution_high  0.7684 
 
loop_ 
 _symmetry_equiv_pos_as_xyz 
 'x, y, z' 
 '-x+1/2, y+1/2, -z+1/2' 
 '-x, -y, -z' 
 'x-1/2, -y-1/2, z-1/2' 
 
_cell_length_a     5.5388 
_cell_length_b     6.6127 
_cell_length_c    18.4727 
_cell_angle_alpha  90.000 
_cell_angle_beta   95.122 
_cell_angle_gamma  90.000 
 
_shelx_F_squared_multiplier     1.000 
 
loop_ 
 _refln_index_h 
 _refln_index_k 
 _refln_index_l 
 _refln_F_squared_calc 
 _refln_F_squared_meas 
 _refln_F_squared_sigma 
 _refln_observed_status 
   2   0   0    13405.67    12832.32    110.78 o 
   4   0   0       20.66       22.61      0.95 o 
   6   0   0       66.48       67.00      2.67 o 
   1   1   0     1919.77     1917.87     13.59 o 
   2   1   0     4956.37     5085.39     36.24 o 
   3   1   0     2453.44     2405.04     14.88 o 
   4   1   0     1128.17     1109.21      8.00 o 
   5   1   0      596.79      597.80      6.24 o 
   6   1   0       21.67       19.70      0.97 o 
   7   1   0        2.29        2.09      0.69 o 
   0   2   0       37.82       41.19      1.20 o 
   1   2   0    17689.04    17171.05    331.94 o 
   2   2   0       23.05       26.24      0.43 o 
   3   2   0     2131.30     2176.11     14.61 o 
   4   2   0      332.41      325.23      3.31 o 
   5   2   0        0.16       -0.14      0.30 o 
   6   2   0      189.71      199.03      3.10 o 
   1   3   0      564.23      613.97      4.47 o 
   2   3   0      918.58      881.87      6.24 o 
   3   3   0       79.07       73.30      1.40 o 
   4   3   0      504.98      498.30      4.68 o 
   5   3   0       66.32       65.82      1.42 o 
   6   3   0       30.85       31.33      1.35 o 
   0   4   0      537.98      480.72      5.04 o 
   1   4   0       44.56       47.11      0.75 o 
   2   4   0      991.31      995.10      7.24 o 
   3   4   0      504.86      473.93      4.44 o 
   4   4   0      644.78      634.06      5.81 o 
   5   4   0      251.36      245.68      3.15 o 
   6   4   0       58.91       63.20      2.35 o 
   1   5   0        4.70        6.58      0.42 o 
   2   5   0       69.83       70.99      1.49 o 
   3   5   0      129.03      131.17      2.20 o 
   4   5   0       20.29       18.64      1.10 o 
   5   5   0       30.02       31.97      1.25 o 
   0   6   0     1037.48      984.68     16.89 o 
   1   6   0       90.38       82.89      1.68 o 
   2   6   0      284.65      280.98      4.08 o 
   3   6   0       53.49       50.83      1.63 o 
   4   6   0      108.47      105.03      2.49 o 
   5   6   0       76.69       72.97      2.59 o 
   1   7   0        0.54        0.70      0.49 o 
   2   7   0      131.87      123.64      2.67 o 
   3   7   0       66.15       69.96      2.51 o 
   4   7   0       58.82       56.65      2.34 o 
   0   8   0        1.43        2.36      1.00 o 
   1   8   0      413.60      436.37     11.22 o 
   2   8   0       62.20       67.90      2.12 o 
  -7   0   1      298.55      289.07      6.69 o 
  -5   0   1      813.84      793.42      9.61 o 
  -3   0   1       17.59       20.41      1.53 o 
  -1   0   1     1926.46     1969.13     17.32 o 
   1   0   1     1637.53     1675.45     16.84 o 
   3   0   1     2174.86     2242.31     19.64 o 
   5   0   1      737.23      732.64      9.05 o 
   7   0   1       10.87        9.88      1.45 o 
  -7   1   1       55.59       60.39      2.02 o 
  -6   1   1      232.39      224.75      3.76 o 
  -5   1   1      132.70      122.94      2.08 o 
  -4   1   1       70.88       75.05      1.14 o 
  -3   1   1      326.74      343.25      2.84 o 
  -2   1   1      290.04      279.84      2.41 o 
  -1   1   1     1581.36     1709.52     12.12 o 
   0   1   1       42.00       39.15      0.45 o 
   1   1   1     1256.92     1211.30      8.00 o 
   2   1   1      235.65      259.52      2.05 o 
   3   1   1       84.10       81.25      1.90 o 
   4   1   1       42.91       42.81      0.85 o 
   5   1   1       82.45       84.99      1.98 o 
   6   1   1      137.79      150.43      2.66 o 
   7   1   1       80.07       90.05      2.87 o 
  -7   2   1        0.02       -0.49      0.58 o 
  -6   2   1      553.44      537.09      5.98 o 
  -5   2   1      417.82      392.14      5.48 o 
  -4   2   1      144.00      140.51      1.91 o 
  -3   2   1     1643.38     1661.91     11.34 o 
  -2   2   1      291.48      311.83      2.30 o 
  -1   2   1      189.75      231.92      1.75 o 
   0   2   1       60.45       60.80      0.72 o 
   1   2   1     1361.12     1426.13      8.86 o 
   2   2   1      177.85      171.02      1.55 o 
   3   2   1      546.59      547.46      4.27 o 
   4   2   1      418.27      403.86      3.88 o 
   5   2   1      254.03      236.28      3.18 o 
   6   2   1      255.52      264.57      3.70 o 
  -6   3   1      119.65      122.16      2.39 o 
  -5   3   1      433.00      426.05      4.85 o 
  -4   3   1      260.92      237.22      2.76 o 
  -3   3   1      372.90      383.90      3.65 o 
  -2   3   1     2685.67     2717.86     16.73 o 
  -1   3   1      171.85      181.32      1.57 o 
   0   3   1      561.69      533.94      3.71 o 
   1   3   1        1.66        2.24      0.55 o 
   2   3   1      255.07      256.48      2.10 o 
   3   3   1      120.58      113.19      1.60 o 
   4   3   1      629.30      613.70      5.51 o 
   5   3   1       74.30       76.23      1.53 o 
   6   3   1       41.09       43.57      1.62 o 
  -6   4   1      103.88      107.30      2.61 o 
  -5   4   1      649.75      650.98      6.18 o 
  -4   4   1      557.90      526.03      5.04 o 
  -3   4   1      379.62      370.71      3.71 o 
  -2   4   1     1691.02     1698.02     11.71 o 
  -1   4   1        4.48        1.91      0.27 o 
   0   4   1      147.60      154.09      1.53 o 
   1   4   1      403.86      409.86      3.15 o 
   2   4   1      202.33      199.82      2.05 o 
   3   4   1       28.50       32.86      0.88 o 
   4   4   1       86.08       77.89      1.49 o 
   5   4   1      286.11      284.57      3.81 o 
   6   4   1      310.34      298.97      5.58 o 
  -5   5   1        2.19        1.16      0.50 o 
  -4   5   1      970.23      946.34      9.02 o 
  -3   5   1      453.42      433.02      4.79 o 
  -2   5   1     1068.15     1060.97      9.45 o 
  -1   5   1     1310.91     1304.67     10.12 o 
   0   5   1        1.52        2.57      0.33 o 
   1   5   1        4.65        8.12      0.82 o 
   2   5   1      167.39      157.90      2.72 o 
   3   5   1      371.12      353.83      4.16 o 
   4   5   1       43.87       41.10      1.43 o 
   5   5   1       69.56       62.90      1.95 o 
  -5   6   1      138.30      131.98      2.99 o 
  -4   6   1      908.06      903.78     10.02 o 
  -3   6   1      181.73      178.83      3.20 o 
  -2   6   1       70.12       70.66      1.83 o 
  -1   6   1       36.83       41.00      1.20 o 
   0   6   1      607.79      596.91      5.97 o 
   1   6   1      301.86      287.73      3.54 o 
   2   6   1       95.82       94.75      2.13 o 
   3   6   1      372.49      368.17      5.04 o 
   4   6   1      153.27      153.73      4.57 o 
   5   6   1      214.79      214.68      4.64 o 
  -4   7   1       29.97       29.41      1.50 o 
  -3   7   1      487.44      487.55      7.38 o 
  -2   7   1      117.95      117.30      2.60 o 
  -1   7   1      484.97      483.35      6.09 o 
   0   7   1        1.61        1.90      0.54 o 
   1   7   1      140.52      141.11      2.77 o 
   2   7   1       85.18       84.63      2.17 o 
   3   7   1      204.72      199.16      3.65 o 
   4   7   1        0.50        1.61      0.81 o 
  -2   8   1        6.41        5.02      0.84 o 
  -1   8   1       50.02       57.60      2.26 o 
   0   8   1      301.35      297.53      4.65 o 
   1   8   1      169.49      172.64      3.97 o 
   2   8   1      618.84      655.98      9.47 o 
  -6   0   2      103.01       97.35      3.25 o 
  -4   0   2       17.74       18.95      0.87 o 
  -2   0   2      117.68      133.80      1.60 o 
   0   0   2     1096.01     1109.75     11.21 o 
   2   0   2      873.83      910.84      9.02 o 
   4   0   2      127.30      126.41      2.42 o 
   6   0   2       34.99       41.20      2.10 o 
  -7   1   2       90.48       98.93      2.59 o 
  -6   1   2       20.55       19.83      1.09 o 
  -5   1   2      333.15      325.93      3.88 o 
  -4   1   2        6.10        8.12      0.59 o 
  -3   1   2       71.51       88.45      1.09 o 
  -2   1   2      146.28      182.85      1.61 o 
  -1   1   2     3476.69     3501.89     23.18 o 
   0   1   2     4726.27     4587.63     52.55 o 
   1   1   2      280.28      304.88      2.11 o 
   2   1   2      944.69      895.30      5.77 o 
   3   1   2     2216.56     2298.11     14.26 o 
   4   1   2     1414.07     1376.62      9.74 o 
   5   1   2      960.60      962.55      8.89 o 
   6   1   2      176.71      184.65      2.92 o 
   7   1   2       22.94       27.45      1.96 o 
  -7   2   2       14.23       13.02      1.28 o 
  -6   2   2        0.64        1.06      0.49 o 
  -5   2   2        2.88        4.68      0.59 o 
  -4   2   2      856.70      834.25      6.93 o 
  -3   2   2        6.07       12.15      0.53 o 
  -2   2   2      523.22      519.25      3.56 o 
  -1   2   2     1299.71     1255.35      7.86 o 
   0   2   2        0.06       -0.23      0.23 o 
   1   2   2     2201.25     2224.42     13.61 o 
   2   2   2      257.33      258.37      2.03 o 
   3   2   2      522.64      520.80      4.11 o 
   4   2   2      152.50      145.44      2.53 o 
   5   2   2      352.64      355.30      5.19 o 
   6   2   2        1.10        1.33      0.53 o 
  -6   3   2       41.63       39.01      1.35 o 
  -5   3   2      174.10      170.28      2.66 o 
  -4   3   2        2.55        3.16      0.39 o 
  -3   3   2       74.51       78.74      1.30 o 
  -2   3   2      697.76      686.42      4.95 o 
  -1   3   2     2432.11     2582.40     16.40 o 
   0   3   2      772.82      851.61      5.61 o 
   1   3   2     5866.11     5866.50     43.87 o 
   2   3   2      428.28      445.98      3.48 o 
   3   3   2     1851.29     1777.69     12.25 o 
   4   3   2      379.08      380.93      3.84 o 
   5   3   2       86.88       84.72      1.62 o 
   6   3   2       20.61       21.26      1.20 o 
  -6   4   2        0.05        0.31      0.45 o 
  -5   4   2      173.69      171.91      2.54 o 
  -4   4   2       68.08       71.36      1.43 o 
  -3   4   2      554.34      531.64      4.87 o 
  -2   4   2     1023.41      965.56      7.07 o 
  -1   4   2      686.02      684.63      4.80 o 
   0   4   2     2513.67     2522.60     15.69 o 
   1   4   2      108.92      117.06      1.20 o 
   2   4   2      165.06      169.34      1.68 o 
   3   4   2       26.41       26.58      0.91 o 
   4   4   2      477.29      486.35      5.25 o 
   5   4   2       72.70       79.08      2.10 o 
   6   4   2      232.88      238.82      6.85 o 
  -5   5   2      234.29      239.18      3.56 o 
  -4   5   2       77.19       70.37      1.68 o 
  -3   5   2      792.37      770.71      6.76 o 
  -2   5   2       50.52       52.72      1.27 o 
  -1   5   2       59.63       53.66      2.02 o 
   0   5   2     2438.79     2399.85     16.21 o 
   1   5   2      343.39      324.17      3.02 o 
   2   5   2     2188.64     2167.34     17.81 o 
   3   5   2        3.26        3.13      0.47 o 
   4   5   2      349.98      346.95      4.31 o 
   5   5   2       67.23       65.86      2.03 o 
  -5   6   2       28.14       26.57      1.39 o 
  -4   6   2       48.08       46.10      2.32 o 
  -3   6   2     1001.79      974.53     10.40 o 
  -2   6   2      227.82      226.13      3.80 o 
  -1   6   2     1721.82     1695.22     15.01 o 
   0   6   2      191.18      194.84      2.73 o 
   1   6   2       72.37       75.78      1.60 o 
   2   6   2        0.82        1.49      0.47 o 
   3   6   2      578.34      571.40      7.73 o 
   4   6   2        8.08        9.32      0.95 o 
   5   6   2       30.66       37.50      1.95 o 
  -4   7   2      311.78      320.77      5.07 o 
  -3   7   2      100.88      102.83      2.55 o 
  -2   7   2       32.10       29.73      1.33 o 
  -1   7   2       56.99       58.20      1.75 o 
   0   7   2        0.46        0.62      0.46 o 
   1   7   2      598.93      595.64      8.31 o 
   2   7   2       64.71       64.13      1.88 o 
   3   7   2      277.48      287.01      5.35 o 
   4   7   2      104.64      100.25      3.74 o 
  -2   8   2      348.78      360.55      6.78 o 
  -1   8   2       64.54       74.98      2.55 o 
   0   8   2      154.11      168.30      3.31 o 
   1   8   2      218.54      222.34      4.59 o 
   2   8   2        0.92        0.56      1.49 o 
  -7   0   3     1801.03     1837.49     26.30 o 
  -5   0   3     1266.73     1266.38     18.89 o 
  -3   0   3      232.11      229.39      2.84 o 
  -1   0   3     3257.96     3291.46     40.98 o 
   1   0   3     5351.05     5673.08     56.07 o 
   3   0   3     1708.87     1741.36     15.53 o 
   5   0   3      796.02      797.31      9.73 o 
   7   0   3      112.57      115.79      5.78 o 
  -7   1   3        8.66       10.64      1.06 o 
  -6   1   3      145.72      148.14      2.94 o 
  -5   1   3     1579.03     1536.74     13.26 o 
  -4   1   3     2253.23     2219.41     15.13 o 
  -3   1   3     2416.11     2399.05     15.93 o 
  -2   1   3     6291.54     6244.34     76.09 o 
  -1   1   3      340.59      300.10      2.26 o 
   0   1   3      236.77      256.08      2.05 o 
   1   1   3      326.65      307.56      2.15 o 
   2   1   3     2586.12     2786.49     16.97 o 
   3   1   3      212.87      230.11      1.96 o 
   4   1   3       27.26       30.58      0.75 o 
   5   1   3      393.37      384.65      3.98 o 
   6   1   3      556.31      552.63      6.83 o 
  -7   2   3        0.02       -0.42      0.58 o 
  -6   2   3     1276.90     1266.68     11.70 o 
  -5   2   3        1.44        1.48      0.35 o 
  -4   2   3      820.47      846.74      7.02 o 
  -3   2   3      569.44      577.61      4.91 o 
  -2   2   3       91.14       82.12      1.03 o 
  -1   2   3     1216.50     1291.62      8.69 o 
   0   2   3      633.06      618.50      4.37 o 
   1   2   3     1402.78     1468.20      9.15 o 
   2   2   3      376.93      419.15      3.03 o 
   3   2   3      211.94      242.35      2.29 o 
   4   2   3     1691.35     1703.86     11.92 o 
   5   2   3      174.04      188.14      2.75 o 
   6   2   3      209.56      205.30      3.60 o 
  -6   3   3      128.98      122.49      2.41 o 
  -5   3   3      140.92      147.95      2.46 o 
  -4   3   3      324.64      300.02      3.26 o 
  -3   3   3     1295.83     1261.82      9.80 o 
  -2   3   3     1549.19     1540.04     11.39 o 
  -1   3   3      331.40      342.56      2.57 o 
   0   3   3      884.45      863.01      5.68 o 
   1   3   3     1396.00     1482.92      9.40 o 
   2   3   3     2113.26     2164.16     13.52 o 
   3   3   3      665.79      678.05      5.25 o 
   4   3   3      343.65      349.77      3.62 o 
   5   3   3       23.09       20.33      0.95 o 
   6   3   3      128.14      128.30      3.29 o 
  -6   4   3       15.02       15.97      1.02 o 
  -5   4   3      418.82      404.42      4.39 o 
  -4   4   3       69.61       72.13      1.44 o 
  -3   4   3      854.31      865.22      7.24 o 
  -2   4   3      791.63      787.27      6.51 o 
  -1   4   3        0.23        0.99      0.36 o 
   0   4   3      788.26      827.97      5.65 o 
   1   4   3      350.71      363.17      3.13 o 
   2   4   3        3.95        3.24      0.31 o 
   3   4   3       62.26       68.68      1.45 o 
   4   4   3       38.49       39.99      1.20 o 
   5   4   3      238.80      223.11      3.77 o 
   6   4   3       63.14       68.01      3.34 o 
  -5   5   3       36.61       38.22      1.36 o 
  -4   5   3        8.94        8.54      0.70 o 
  -3   5   3      302.93      291.14      3.84 o 
  -2   5   3      183.50      181.04      2.58 o 
  -1   5   3     1443.35     1450.26     11.17 o 
   0   5   3        0.74        2.88      0.78 o 
   1   5   3     1098.24     1081.77      7.94 o 
   2   5   3       29.80       31.62      1.06 o 
   3   5   3      126.07      134.80      2.26 o 
   4   5   3        4.47        4.15      0.70 o 
   5   5   3       53.97       58.00      1.94 o 
  -5   6   3       21.90       24.00      1.35 o 
  -4   6   3       12.86       14.72      1.04 o 
  -3   6   3       30.22       29.13      1.28 o 
  -2   6   3       78.50       81.44      1.99 o 
  -1   6   3        0.58        0.69      0.38 o 
   0   6   3       20.10       18.83      0.84 o 
   1   6   3       35.78       31.39      0.96 o 
   2   6   3       38.87       41.11      1.24 o 
   3   6   3       14.98       13.04      0.94 o 
   4   6   3       86.65       90.30      2.37 o 
  -4   7   3      193.32      213.61      5.56 o 
  -3   7   3      134.62      134.43      2.93 o 
  -2   7   3      346.72      354.83      5.08 o 
  -1   7   3       10.74       12.88      0.94 o 
   0   7   3      344.11      363.13      6.78 o 
   1   7   3        4.17        2.69      0.70 o 
   2   7   3        0.00        0.51      0.58 o 
   3   7   3       16.18       12.90      1.24 o 
  -2   8   3       36.69       40.99      1.67 o 
  -1   8   3        6.63        7.86      1.34 o 
   0   8   3      151.73      155.25      3.16 o 
   1   8   3      131.82      136.77      3.50 o 
   2   8   3        3.67        4.30      1.22 o 
  -6   0   4       40.07       42.21      2.49 o 
  -4   0   4      865.97      861.28      9.83 o 
  -2   0   4      704.53      717.60      6.66 o 
   0   0   4     2160.64     2175.15     22.10 o 
   2   0   4      229.43      210.02      2.44 o 
   4   0   4      355.23      355.38      4.93 o 
   6   0   4       81.98       83.18      2.97 o 
  -7   1   4       31.36       31.97      1.54 o 
  -6   1   4        0.03        0.08      0.40 o 
  -5   1   4       57.77       58.50      1.40 o 
  -4   1   4       82.45       81.29      1.44 o 
  -3   1   4      241.30      224.88      1.85 o 
  -2   1   4      137.00      137.19      1.20 o 
  -1   1   4     3281.10     3329.27     29.75 o 
   0   1   4     4349.46     4405.56     27.33 o 
   1   1   4     3337.88     3530.77     21.56 o 
   2   1   4     1410.12     1464.68      8.64 o 
   3   1   4      253.89      275.69      2.27 o 
   4   1   4      414.75      428.79      3.69 o 
   5   1   4       13.21       13.50      0.67 o 
   6   1   4       57.01       53.43      1.82 o 
  -6   2   4      218.42      221.03      3.33 o 
  -5   2   4        4.73        3.11      0.47 o 
  -4   2   4      367.81      374.42      3.70 o 
  -3   2   4      196.33      193.97      2.40 o 
  -2   2   4      785.19      809.80      5.76 o 
  -1   2   4     2367.78     2467.75     15.11 o 
   0   2   4     2886.28     3004.19     21.31 o 
   1   2   4       19.00       20.68      0.54 o 
   2   2   4      206.38      213.84      1.80 o 
   3   2   4      707.78      714.86      5.40 o 
   4   2   4      453.71      435.17      3.80 o 
   5   2   4      361.75      362.95      5.60 o 
   6   2   4       74.76       76.28      2.08 o 
  -6   3   4        0.05        0.93      0.44 o 
  -5   3   4        0.97        1.21      0.40 o 
  -4   3   4       53.86       58.23      1.23 o 
  -3   3   4      423.28      421.80      3.96 o 
  -2   3   4     1133.35     1154.88      8.12 o 
  -1   3   4      156.52      160.89      1.44 o 
   0   3   4      751.53      751.28      5.43 o 
   1   3   4     2397.63     2273.50     14.10 o 
   2   3   4      264.34      278.41      2.29 o 
   3   3   4     3035.16     2938.31     19.63 o 
   4   3   4       84.25       85.12      1.49 o 
   5   3   4      138.03      142.50      2.45 o 
   6   3   4       24.70       22.26      1.44 o 
  -6   4   4      177.46      191.27      3.21 o 
  -5   4   4      215.27      206.80      2.84 o 
  -4   4   4       83.73       83.36      1.57 o 
  -3   4   4      145.43      139.96      1.97 o 
  -2   4   4      808.36      790.96      7.17 o 
  -1   4   4     1643.42     1661.92     10.62 o 
   0   4   4     2177.34     2245.02     15.06 o 
   1   4   4      322.34      314.40      2.83 o 
   2   4   4       21.95       20.42      0.59 o 
   3   4   4      181.64      165.85      2.41 o 
   4   4   4      673.16      652.84      7.63 o 
   5   4   4      213.26      206.12      4.14 o 
   6   4   4      345.21      360.19      6.81 o 
  -5   5   4       41.84       45.21      1.47 o 
  -4   5   4       47.93       42.20      1.30 o 
  -3   5   4       64.10       65.16      2.23 o 
  -2   5   4      326.31      323.72      4.23 o 
  -1   5   4       28.39       33.53      1.26 o 
   0   5   4      548.86      545.03      4.49 o 
   1   5   4       59.85       57.00      1.06 o 
   2   5   4     2399.99     2349.10     19.22 o 
   3   5   4      228.90      232.55      3.65 o 
   4   5   4      767.20      743.34      8.58 o 
   5   5   4      531.39      530.20      9.08 o 
  -5   6   4       91.69       93.95      2.51 o 
  -4   6   4        0.03       -0.34      0.51 o 
  -3   6   4       37.60       36.42      1.42 o 
  -2   6   4       13.06       11.95      0.87 o 
  -1   6   4      241.89      240.60      3.19 o 
   0   6   4       68.04       56.31      1.25 o 
   1   6   4      629.71      657.77      5.95 o 
   2   6   4        0.32        0.56      0.37 o 
   3   6   4        0.21        0.15      0.48 o 
   4   6   4       51.57       47.43      2.01 o 
  -4   7   4      261.24      279.20      4.69 o 
  -3   7   4        8.52        7.73      0.91 o 
  -2   7   4      177.98      170.48      3.24 o 
  -1   7   4       23.92       22.07      2.40 o 
   0   7   4       11.90       11.14      1.15 o 
   1   7   4      381.39      396.37      6.23 o 
   2   7   4      636.48      616.13      8.64 o 
   3   7   4      287.62      293.24      5.44 o 
  -2   8   4       21.00       19.10      1.22 o 
  -1   8   4      153.69      161.09      3.81 o 
   0   8   4      191.82      193.00      3.93 o 
   1   8   4      114.97      116.18      3.99 o 
   2   8   4        4.72        2.81      1.11 o 
  -7   0   5        1.21        0.71      0.87 o 
  -5   0   5        1.82        2.04      0.66 o 
  -3   0   5      100.73       93.61      1.45 o 
  -1   0   5    10023.54     9646.80    160.91 o 
   1   0   5    29781.49    29901.80   1265.70 o 
   3   0   5     2849.04     2852.98     24.90 o 
   5   0   5       51.60       47.40      1.61 o 
  -7   1   5      140.99      138.68      3.14 o 
  -6   1   5       22.05       21.20      1.15 o 
  -5   1   5      332.62      324.49      3.90 o 
  -4   1   5     1468.47     1464.34     11.19 o 
  -3   1   5     2915.50     2940.55     18.03 o 
  -2   1   5     6002.90     5968.82     66.24 o 
  -1   1   5     4025.87     4091.85     32.29 o 
   0   1   5      440.69      393.17      2.68 o 
   1   1   5      580.82      584.98      4.11 o 
   2   1   5      698.78      753.65      5.02 o 
   3   1   5      871.17      922.32      6.20 o 
   4   1   5      194.87      197.36      2.14 o 
   5   1   5        4.51        4.18      0.51 o 
   6   1   5        0.81        1.01      0.58 o 
  -6   2   5       21.08       21.76      1.03 o 
  -5   2   5      190.46      178.21      2.70 o 
  -4   2   5        3.74        5.84      0.45 o 
  -3   2   5      260.67      263.78      3.20 o 
  -2   2   5     4388.90     4644.26     30.14 o 
  -1   2   5      576.53      628.19      4.19 o 
   0   2   5     9370.81     9151.65     78.50 o 
   1   2   5       20.02       17.42      0.94 o 
   2   2   5     3084.23     3050.32     18.69 o 
   3   2   5      202.42      202.43      2.00 o 
   4   2   5        0.25        0.12      0.25 o 
   5   2   5       29.39       29.33      1.21 o 
   6   2   5        0.55        1.19      0.56 o 
  -6   3   5      846.76      837.84      7.78 o 
  -5   3   5      103.84      106.74      2.30 o 
  -4   3   5      911.68      912.78      7.66 o 
  -3   3   5      499.22      494.50      4.49 o 
  -2   3   5      971.79     1009.19      7.22 o 
  -1   3   5      322.61      312.00      2.41 o 
   0   3   5       13.41       17.54      0.62 o 
   1   3   5      224.85      271.11      2.18 o 
   2   3   5       17.17       15.64      0.48 o 
   3   3   5      281.28      266.81      2.58 o 
   4   3   5      208.02      209.44      3.30 o 
   5   3   5       82.59       79.07      2.04 o 
   6   3   5      153.40      162.83      3.85 o 
  -6   4   5        0.24        1.03      0.51 o 
  -5   4   5       38.50       39.00      1.17 o 
  -4   4   5      109.34      104.44      1.80 o 
  -3   4   5     1937.51     1900.46     14.42 o 
  -2   4   5      835.46      826.70      6.32 o 
  -1   4   5     2775.88     2833.67     20.41 o 
   0   4   5        4.14        4.88      0.35 o 
   1   4   5       45.93       43.28      0.84 o 
   2   4   5        0.31        0.35      0.29 o 
   3   4   5      130.94      125.21      2.40 o 
   4   4   5        0.72        0.70      0.46 o 
   5   4   5        0.19        0.86      0.51 o 
   6   4   5      228.87      237.53      4.98 o 
  -5   5   5     1056.54     1029.34      9.98 o 
  -4   5   5        7.28        7.79      0.69 o 
  -3   5   5      756.22      743.96      8.24 o 
  -2   5   5      364.02      337.46      3.95 o 
  -1   5   5       45.68       45.81      1.06 o 
   0   5   5      123.64      123.92      1.62 o 
   1   5   5       17.12       21.42      0.68 o 
   2   5   5      162.68      175.77      2.57 o 
   3   5   5      173.80      180.95      3.18 o 
   4   5   5      176.75      176.33      3.33 o 
   5   5   5      334.74      340.72      5.23 o 
  -5   6   5        0.60        1.20      0.86 o 
  -4   6   5      553.54      531.29      6.83 o 
  -3   6   5        0.01       -0.19      0.43 o 
  -2   6   5      420.57      405.61      4.74 o 
  -1   6   5       72.22       73.48      1.65 o 
   0   6   5       44.03       44.30      1.14 o 
   1   6   5      238.83      221.69      2.53 o 
   2   6   5      116.42      115.34      2.45 o 
   3   6   5      220.68      221.19      3.78 o 
   4   6   5       12.52       11.35      1.05 o 
  -4   7   5      556.49      568.74      8.66 o 
  -3   7   5      122.26      116.85      2.75 o 
  -2   7   5      167.72      166.79      3.21 o 
  -1   7   5      653.82      630.20      7.48 o 
   0   7   5        9.44       10.67      0.77 o 
   1   7   5      751.03      724.84     19.90 o 
   2   7   5       29.89       26.23      1.50 o 
   3   7   5        1.68        2.08      1.33 o 
  -2   8   5        0.15        0.47      0.58 o 
  -1   8   5       37.87       38.43      1.90 o 
   0   8   5      132.03      134.09      3.40 o 
   1   8   5        4.29        1.88      0.96 o 
   2   8   5      245.21      275.01      9.37 o 
  -6   0   6       71.13       67.44      3.37 o 
  -4   0   6       32.05       32.09      1.13 o 
  -2   0   6     1572.01     1497.21     13.27 o 
   0   0   6     1477.41     1498.84     22.61 o 
   2   0   6       87.85       69.54      1.17 o 
   4   0   6     3182.98     3277.58     44.14 o 
   6   0   6      616.29      653.73     11.42 o 
  -7   1   6        6.75        7.23      0.98 o 
  -6   1   6       26.11       26.65      1.26 o 
  -5   1   6      627.67      617.51      6.27 o 
  -4   1   6       95.80       91.26      1.55 o 
  -3   1   6      202.05      209.94      2.45 o 
  -2   1   6      110.81      114.32      1.10 o 
  -1   1   6     5686.05     5720.62     40.75 o 
   0   1   6      829.68      784.15      5.40 o 
   1   1   6     5141.27     5088.52     46.87 o 
   2   1   6     3377.91     3444.13     21.00 o 
   3   1   6      276.22      262.27      2.25 o 
   4   1   6      225.60      224.23      2.58 o 
   5   1   6       90.06       94.83      1.85 o 
   6   1   6       10.50       11.82      1.10 o 
  -6   2   6       31.26       31.41      1.38 o 
  -5   2   6       95.80       93.53      1.87 o 
  -4   2   6      459.83      430.38      4.14 o 
  -3   2   6      407.29      429.65      3.93 o 
  -2   2   6     1351.00     1318.49      9.07 o 
  -1   2   6      879.32      851.65      5.56 o 
   0   2   6      828.99      863.50      6.52 o 
   1   2   6       52.38       50.71      0.65 o 
   2   2   6      490.98      515.57      3.70 o 
   3   2   6     1510.18     1502.06      9.74 o 
   4   2   6       60.40       61.11      1.23 o 
   5   2   6      428.01      445.94      5.68 o 
   6   2   6       23.01       19.99      1.93 o 
  -6   3   6      168.75      171.56      2.96 o 
  -5   3   6      627.10      600.78      6.35 o 
  -4   3   6      999.02      954.98      7.98 o 
  -3   3   6       85.91       84.48      1.39 o 
  -2   3   6        4.92        8.94      0.39 o 
  -1   3   6       60.04       62.24      0.79 o 
   0   3   6     2054.01     2081.84     13.90 o 
   1   3   6       25.92       23.04      0.55 o 
   2   3   6      477.73      451.44      3.69 o 
   3   3   6      826.33      789.56      7.29 o 
   4   3   6       24.20       21.71      1.03 o 
   5   3   6      165.29      160.36      3.04 o 
   6   3   6       99.60      109.13      3.87 o 
  -6   4   6      286.77      276.63      4.05 o 
  -5   4   6        6.11        9.13      0.77 o 
  -4   4   6       77.09       86.07      1.62 o 
  -3   4   6      742.63      732.04      6.37 o 
  -2   4   6      108.19      111.02      2.37 o 
  -1   4   6     1106.29     1113.07      9.01 o 
   0   4   6        0.92        2.39      0.46 o 
   1   4   6        2.80        2.56      0.29 o 
   2   4   6      227.23      235.36      2.63 o 
   3   4   6       17.90       19.66      0.91 o 
   4   4   6      102.85       92.93      2.20 o 
   5   4   6        0.29       -0.17      0.48 o 
  -5   5   6       54.16       49.14      1.57 o 
  -4   5   6      169.23      159.54      2.68 o 
  -3   5   6      247.58      240.35      2.99 o 
  -2   5   6       37.97       36.18      1.12 o 
  -1   5   6      747.74      755.21      6.61 o 
   0   5   6       36.24       36.91      0.96 o 
   1   5   6       21.97       21.30      0.69 o 
   2   5   6      221.06      200.94      2.81 o 
   3   5   6       14.69       15.88      0.98 o 
   4   5   6      162.73      159.37      3.17 o 
   5   5   6        7.99        5.84      0.90 o 
  -4   6   6      115.83      118.24      2.71 o 
  -3   6   6      273.15      273.79      3.78 o 
  -2   6   6       52.01       54.36      1.49 o 
  -1   6   6        2.92        3.79      0.47 o 
   0   6   6       44.84       45.98      1.54 o 
   1   6   6       96.98       94.31      1.68 o 
   2   6   6       32.86       32.48      1.65 o 
   3   6   6        1.03        1.23      0.53 o 
   4   6   6      315.91      334.18      7.14 o 
  -3   7   6        2.66        2.01      0.65 o 
  -2   7   6      173.18      177.15      3.35 o 
  -1   7   6       52.03       50.87      1.69 o 
   0   7   6      236.66      254.78      4.70 o 
   1   7   6      403.29      400.97      7.93 o 
   2   7   6      182.41      183.91      4.42 o 
   3   7   6      182.89      190.83      4.26 o 
  -2   8   6       14.28       13.61      1.28 o 
  -1   8   6       18.26       19.73      1.42 o 
   0   8   6       79.24       84.30      3.48 o 
   1   8   6      140.90      135.68      4.97 o 
  -7   0   7       94.86       89.83      4.89 o 
  -5   0   7      275.50      274.61      5.69 o 
  -3   0   7      838.13      860.42      8.17 o 
  -1   0   7      992.99      999.14      9.07 o 
   1   0   7     1603.15     1702.87     14.96 o 
   3   0   7        1.73        1.43      0.31 o 
   5   0   7       90.41       87.09      2.83 o 
  -6   1   7      176.83      175.72      3.31 o 
  -5   1   7      105.37      110.00      1.99 o 
  -4   1   7        6.09        7.24      0.47 o 
  -3   1   7      447.76      436.95      3.25 o 
  -2   1   7      734.11      836.20      5.52 o 
  -1   1   7      254.89      295.00      2.20 o 
   0   1   7      127.12      126.21      1.19 o 
   1   1   7      460.57      468.87      3.56 o 
   2   1   7      430.18      452.69      3.29 o 
   3   1   7      213.45      204.45      2.08 o 
   4   1   7        8.24        8.84      0.56 o 
   5   1   7        5.67        6.10      0.67 o 
   6   1   7       45.99       45.75      1.93 o 
  -6   2   7      124.82      120.62      2.72 o 
  -5   2   7        1.55        5.33      1.58 o 
  -4   2   7      722.03      731.72      6.30 o 
  -3   2   7      836.01      822.80      6.71 o 
  -2   2   7     2031.74     2010.74     13.51 o 
  -1   2   7      860.05      825.95      5.45 o 
   0   2   7      495.87      446.47      3.16 o 
   1   2   7      305.64      318.55      2.42 o 
   2   2   7      409.35      405.83      3.23 o 
   3   2   7       62.94       66.02      0.99 o 
   4   2   7       87.55       86.06      1.61 o 
   5   2   7        6.97        8.27      0.93 o 
   6   2   7        0.15       -0.66      0.79 o 
  -6   3   7      262.36      266.31      3.87 o 
  -5   3   7       70.92       63.87      1.60 o 
  -4   3   7     1264.22     1242.87     10.12 o 
  -3   3   7        0.02        0.36      0.41 o 
  -2   3   7      228.32      213.90      2.10 o 
  -1   3   7       90.19       88.74      1.01 o 
   0   3   7      520.77      512.87      4.01 o 
   1   3   7       48.28       55.73      0.88 o 
   2   3   7     2431.81     2369.02     17.24 o 
   3   3   7        1.95        1.94      0.38 o 
   4   3   7      155.77      166.83      2.55 o 
   5   3   7        0.00        0.05      0.49 o 
   6   3   7        0.90        0.04      1.67 o 
  -6   4   7        0.73        0.63      0.56 o 
  -5   4   7       32.85       27.48      1.11 o 
  -4   4   7       44.30       41.60      1.24 o 
  -3   4   7     1388.15     1330.12     11.60 o 
  -2   4   7     1371.49     1351.63     11.59 o 
  -1   4   7     2615.74     2546.33     18.54 o 
   0   4   7      482.36      473.56      3.93 o 
   1   4   7      871.60      830.26      6.26 o 
   2   4   7       70.85       75.89      1.34 o 
   3   4   7        0.88        2.93      0.80 o 
   4   4   7        0.99        2.89      1.75 o 
   5   4   7       73.11       86.72      2.32 o 
  -5   5   7      389.47      387.67      4.96 o 
  -4   5   7      346.00      329.81      4.25 o 
  -3   5   7      969.24      963.53      9.08 o 
  -2   5   7      923.13      904.30      8.47 o 
  -1   5   7       12.94       11.66      0.61 o 
   0   5   7       74.70       68.59      1.31 o 
   1   5   7     1189.72     1148.90      9.23 o 
   2   5   7      365.43      361.72      4.22 o 
   3   5   7      618.98      624.60      7.42 o 
   4   5   7       29.17       33.65      1.46 o 
   5   5   7        0.14        1.09      0.65 o 
  -4   6   7        1.06        0.22      0.54 o 
  -3   6   7       38.96       40.94      1.36 o 
  -2   6   7     1287.15     1284.92     15.43 o 
  -1   6   7      306.98      320.16      3.61 o 
   0   6   7     2577.12     2565.90     21.05 o 
   1   6   7      335.92      320.92      3.97 o 
   2   6   7        6.64        8.40      1.18 o 
   3   6   7        1.17        0.58      0.54 o 
   4   6   7      497.46      495.46      6.79 o 
  -3   7   7      161.31      155.24      3.24 o 
  -2   7   7      155.39      163.32      3.22 o 
  -1   7   7       10.06       14.76      1.00 o 
   0   7   7      126.60      128.12      2.68 o 
   1   7   7      145.27      157.22      3.66 o 
   2   7   7      230.85      235.56      4.79 o 
   3   7   7       31.70       36.86      1.64 o 
  -1   8   7      425.30      464.68      7.38 o 
   0   8   7       47.43       56.79      4.78 o 
   1   8   7       20.78       30.80      2.21 o 
  -6   0   8     2718.56     2658.88     35.65 o 
  -4   0   8     3649.18     3595.29     45.43 o 
  -2   0   8      284.60      269.93      3.07 o 
   0   0   8      190.57      190.19      2.20 o 
   2   0   8     4247.26     4499.41     38.58 o 
   4   0   8     2878.85     2830.36     37.53 o 
   6   0   8      601.49      629.78     14.28 o 
  -6   1   8        1.44        0.67      0.47 o 
  -5   1   8       80.62       75.64      1.90 o 
  -4   1   8     1063.36     1042.27      9.28 o 
  -3   1   8      930.86      895.20      7.03 o 
  -2   1   8      183.61      166.67      1.44 o 
  -1   1   8      684.30      677.39      4.55 o 
   0   1   8      369.53      426.41      3.21 o 
   1   1   8      124.83      136.75      1.42 o 
   2   1   8      622.99      658.33      4.95 o 
   3   1   8      525.84      540.08      4.36 o 
   4   1   8      252.33      253.56      3.20 o 
   5   1   8        7.40        8.54      0.76 o 
   6   1   8      215.27      221.20      4.48 o 
  -6   2   8        3.87        3.42      0.67 o 
  -5   2   8     1472.83     1437.04     12.72 o 
  -4   2   8       10.68       15.43      0.65 o 
  -3   2   8      460.88      483.10      4.37 o 
  -2   2   8       71.59       76.71      1.05 o 
  -1   2   8      285.30      343.25      2.60 o 
   0   2   8     2192.51     2240.17     14.74 o 
   1   2   8      332.30      346.61      2.62 o 
   2   2   8     1273.72     1295.95      9.73 o 
   3   2   8     2164.14     2185.45     13.89 o 
   4   2   8        1.23        1.97      0.37 o 
   5   2   8     1089.91     1082.04     13.04 o 
   6   2   8       19.57       24.71      2.60 o 
  -6   3   8        0.75        0.79      0.48 o 
  -5   3   8       24.05       25.91      1.36 o 
  -4   3   8       98.22      107.93      1.77 o 
  -3   3   8       37.94       32.93      0.88 o 
  -2   3   8      609.50      592.85      4.65 o 
  -1   3   8      379.69      396.47      3.28 o 
   0   3   8        0.02        0.79      0.22 o 
   1   3   8      201.86      204.33      2.28 o 
   2   3   8      470.55      451.06      4.16 o 
   3   3   8      281.54      276.91      3.39 o 
   4   3   8      178.34      186.29      2.77 o 
   5   3   8      269.28      277.58      5.45 o 
   6   3   8       65.65       62.72      4.11 o 
  -6   4   8       47.83       52.50      1.87 o 
  -5   4   8       24.81       26.82      1.11 o 
  -4   4   8       25.75       29.54      1.07 o 
  -3   4   8        5.62        6.19      0.64 o 
  -2   4   8      390.65      381.09      4.25 o 
  -1   4   8     1283.25     1277.48      9.93 o 
   0   4   8      726.77      729.28      5.62 o 
   1   4   8      824.23      816.69      6.78 o 
   2   4   8      543.44      512.92      4.75 o 
   3   4   8      261.38      258.21      3.36 o 
   4   4   8      516.25      523.07      6.57 o 
   5   4   8        4.86        4.18      0.79 o 
  -5   5   8       39.67       40.54      1.47 o 
  -4   5   8        0.38        1.74      0.49 o 
  -3   5   8        7.36        9.03      0.78 o 
  -2   5   8      175.53      179.05      2.69 o 
  -1   5   8       76.73       75.10      1.43 o 
   0   5   8        3.27        5.32      1.32 o 
   1   5   8      325.93      331.93      3.53 o 
   2   5   8       50.48       51.92      1.36 o 
   3   5   8       15.22       13.68      0.99 o 
   4   5   8      153.64      154.01      3.15 o 
   5   5   8      159.07      167.76      3.52 o 
  -4   6   8      343.39      358.14      4.74 o 
  -3   6   8       17.87       18.15      0.98 o 
  -2   6   8       54.66       50.61      1.47 o 
  -1   6   8        0.77        1.27      0.40 o 
   0   6   8       34.50       35.93      1.20 o 
   1   6   8      469.50      459.95      5.16 o 
   2   6   8      103.82       95.89      2.29 o 
   3   6   8      260.63      254.69      4.57 o 
   4   6   8       30.28       33.16      1.58 o 
  -3   7   8       21.61       27.85      1.70 o 
  -2   7   8      191.31      184.04      3.48 o 
  -1   7   8        6.22        6.40      1.02 o 
   0   7   8      146.77      148.41      2.64 o 
   1   7   8        0.30        1.74      2.38 o 
   2   7   8       46.67       43.35      2.01 o 
   3   7   8        3.06        4.51      0.83 o 
  -1   8   8        0.88        3.38      1.67 o 
   0   8   8        9.49       11.97      1.26 o 
  -5   0   9      261.11      236.71      5.21 o 
  -3   0   9     7660.50     7453.18     77.80 o 
  -1   0   9     4772.61     4640.18     39.86 o 
   1   0   9      296.76      354.05      3.71 o 
   3   0   9     1873.83     1864.09     19.68 o 
   5   0   9       32.23       41.23      2.04 o 
  -6   1   9      120.60      116.94      2.68 o 
  -5   1   9      167.21      161.25      2.93 o 
  -4   1   9       10.63       11.76      0.64 o 
  -3   1   9      118.83      112.30      1.61 o 
  -2   1   9     1059.72     1081.67      7.09 o 
  -1   1   9     1009.23     1024.29      6.67 o 
   0   1   9     2298.21     2281.73     14.08 o 
   1   1   9     3340.66     3450.92     22.56 o 
   2   1   9     1288.79     1294.59      9.06 o 
   3   1   9       83.39       84.12      1.39 o 
   4   1   9        2.72        3.64      0.48 o 
   5   1   9        0.94        2.10      0.56 o 
   6   1   9       73.52       79.83      2.59 o 
  -6   2   9       98.14       96.78      2.45 o 
  -5   2   9      184.44      173.03      2.72 o 
  -4   2   9      898.60      866.56      7.32 o 
  -3   2   9      154.60      162.81      2.04 o 
  -2   2   9     2557.84     2488.00     17.48 o 
  -1   2   9      109.33      112.11      1.18 o 
   0   2   9     1427.71     1412.29      9.01 o 
   1   2   9     1762.22     1784.92     12.13 o 
   2   2   9      191.25      198.15      2.04 o 
   3   2   9      233.86      242.51      2.33 o 
   4   2   9      252.12      256.73      3.77 o 
   5   2   9        0.00        1.08      0.61 o 
   6   2   9       46.08       48.30      2.58 o 
  -6   3   9       64.16       73.42      1.90 o 
  -5   3   9       90.24       98.63      2.04 o 
  -4   3   9      235.70      224.35      2.79 o 
  -3   3   9      199.60      192.52      2.61 o 
  -2   3   9      111.43      105.65      1.43 o 
  -1   3   9     1726.92     1771.88     12.07 o 
   0   3   9       71.36       66.05      1.01 o 
   1   3   9      824.91      803.32      6.58 o 
   2   3   9     1223.52     1170.84      9.21 o 
   3   3   9       93.75      102.65      2.34 o 
   4   3   9      290.07      298.71      3.80 o 
   5   3   9       21.21       19.94      1.56 o 
  -6   4   9       36.73       38.75      3.21 o 
  -5   4   9       45.78       36.74      1.29 o 
  -4   4   9      130.20      128.39      2.30 o 
  -3   4   9      108.82      125.62      2.15 o 
  -2   4   9        0.70        2.06      0.68 o 
  -1   4   9      487.23      466.92      4.36 o 
   0   4   9     1458.65     1442.64     11.07 o 
   1   4   9      704.57      688.23      6.51 o 
   2   4   9      520.64      524.14      4.89 o 
   3   4   9       15.54       18.25      1.05 o 
   4   4   9       29.11       33.12      1.42 o 
   5   4   9      113.26      111.67      3.35 o 
  -5   5   9       27.11       25.50      1.20 o 
  -4   5   9        3.94        6.58      0.72 o 
  -3   5   9       44.45       45.75      1.38 o 
  -2   5   9       83.24       81.68      1.74 o 
  -1   5   9      111.35      113.06      1.82 o 
   0   5   9      627.10      627.43      6.29 o 
   1   5   9      201.60      185.73      2.44 o 
   2   5   9        5.29        4.77      0.57 o 
   3   5   9      612.95      608.36      7.38 o 
   4   5   9        1.17        1.13      1.22 o 
  -4   6   9       16.86       14.90      1.00 o 
  -3   6   9      323.03      330.72      4.74 o 
  -2   6   9      211.77      213.07      3.22 o 
  -1   6   9      215.52      224.26      3.23 o 
   0   6   9      152.97      150.53      2.53 o 
   1   6   9      112.04      113.23      2.17 o 
   2   6   9       90.61       99.79      2.38 o 
   3   6   9        0.01        0.28      0.56 o 
   4   6   9       11.75       11.74      1.11 o 
  -3   7   9        0.48        0.49      0.58 o 
  -2   7   9       14.59       12.09      1.40 o 
  -1   7   9       28.02       30.02      1.39 o 
   0   7   9      145.52      146.43      2.67 o 
   1   7   9        0.53        0.20      0.53 o 
   2   7   9      194.14      199.26      4.44 o 
  -6   0  10       28.69       25.01      1.80 o 
  -4   0  10        3.04        3.88      0.83 o 
  -2   0  10      186.94      172.96      2.31 o 
   0   0  10       25.23       28.47      0.71 o 
   2   0  10       27.63       25.89      1.02 o 
   4   0  10      113.33      108.12      2.64 o 
   6   0  10       22.41       16.65      1.63 o 
  -6   1  10      194.27      190.86      3.55 o 
  -5   1  10       11.17       11.34      0.82 o 
  -4   1  10      717.55      698.20      6.73 o 
  -3   1  10      157.58      159.99      1.79 o 
  -2   1  10      313.70      305.25      2.48 o 
  -1   1  10     1741.58     1761.61     11.09 o 
   0   1  10      536.67      532.17      3.76 o 
   1   1  10      130.76      110.57      1.41 o 
   2   1  10       82.90       90.58      1.24 o 
   3   1  10        3.64        5.10      0.44 o 
   4   1  10       20.34       19.69      0.85 o 
   5   1  10        1.86        3.89      0.65 o 
   6   1  10       98.63      115.99      4.11 o 
  -6   2  10       64.29       67.61      2.05 o 
  -5   2  10       90.28       87.89      1.87 o 
  -4   2  10        2.79        2.34      0.55 o 
  -3   2  10        2.03        2.74      0.49 o 
  -2   2  10       95.16       98.44      1.28 o 
  -1   2  10      171.40      193.04      1.75 o 
   0   2  10      525.48      546.44      4.24 o 
   1   2  10      279.66      290.20      2.90 o 
   2   2  10       79.61       78.22      1.30 o 
   3   2  10       49.04       51.36      1.31 o 
   4   2  10       91.20       89.30      2.06 o 
   5   2  10      152.12      135.91      3.24 o 
   6   2  10       16.54       17.80      2.65 o 
  -6   3  10        9.49       11.92      1.27 o 
  -5   3  10     1312.36     1294.07     11.86 o 
  -4   3  10        0.84        2.06      1.06 o 
  -3   3  10     1105.96     1112.90      9.88 o 
  -2   3  10        3.80        2.94      0.35 o 
  -1   3  10      148.75      151.97      2.07 o 
   0   3  10       15.97       19.28      0.64 o 
   1   3  10      356.67      349.30      3.45 o 
   2   3  10       32.26       39.94      1.02 o 
   3   3  10       48.48       45.37      1.24 o 
   4   3  10        6.58        5.17      0.67 o 
   5   3  10      265.67      271.75      5.99 o 
  -5   4  10      252.39      245.39      3.62 o 
  -4   4  10       30.35       32.93      1.29 o 
  -3   4  10       34.43       35.53      1.12 o 
  -2   4  10      880.71      866.66      8.06 o 
  -1   4  10      162.97      170.24      2.19 o 
   0   4  10      493.12      494.38      4.57 o 
   1   4  10       13.66       16.18      0.68 o 
   2   4  10      226.89      207.07      2.59 o 
   3   4  10      173.44      167.55      2.66 o 
   4   4  10      611.52      602.16     12.98 o 
   5   4  10       56.85       51.50      2.18 o 
  -5   5  10      199.16      206.53      3.43 o 
  -4   5  10     1473.64     1474.43     13.35 o 
  -3   5  10       24.86       23.65      1.04 o 
  -2   5  10      368.15      368.63      4.43 o 
  -1   5  10     1388.92     1319.59     12.05 o 
   0   5  10      116.76      115.93      2.08 o 
   1   5  10      290.93      282.43      3.25 o 
   2   5  10       68.86       68.46      1.62 o 
   3   5  10       71.96       73.71      2.06 o 
   4   5  10      197.58      202.86      3.80 o 
  -4   6  10       48.58       42.93      1.53 o 
  -3   6  10      761.54      749.08      7.84 o 
  -2   6  10       23.89       21.96      1.20 o 
  -1   6  10      492.11      479.86      6.17 o 
   0   6  10       14.67       16.38      0.90 o 
   1   6  10      222.73      212.78      3.18 o 
   2   6  10       50.01       45.72      1.62 o 
   3   6  10      456.48      454.05      6.29 o 
  -3   7  10      340.46      351.18      7.73 o 
  -2   7  10       69.95       64.26      2.05 o 
  -1   7  10        4.38        6.09      0.84 o 
   0   7  10      870.97      841.58      8.53 o 
   1   7  10        1.32        1.61      0.64 o 
   2   7  10      543.78      534.91      8.33 o 
  -5   0  11      248.04      241.86      5.39 o 
  -3   0  11     2612.02     2571.37     22.77 o 
  -1   0  11     2114.36     2076.45     18.38 o 
   1   0  11      354.86      331.93      4.52 o 
   3   0  11       20.38       19.87      1.04 o 
   5   0  11      502.39      532.52      9.39 o 
  -6   1  11        6.62        7.60      0.86 o 
  -5   1  11        0.36        0.40      0.41 o 
  -4   1  11      460.07      442.58      4.77 o 
  -3   1  11      804.44      784.37      5.97 o 
  -2   1  11       30.11       29.72      0.80 o 
  -1   1  11     1013.55     1030.13      6.82 o 
   0   1  11     3115.81     3180.63     20.92 o 
   1   1  11     1914.28     1870.52     12.72 o 
   2   1  11     3154.21     3128.28     22.54 o 
   3   1  11      574.37      569.52      5.20 o 
   4   1  11      188.65      187.81      2.77 o 
   5   1  11      113.35      109.06      2.55 o 
   6   1  11       70.02       69.50      2.47 o 
  -6   2  11        0.78        1.21      0.55 o 
  -5   2  11      165.14      166.43      3.04 o 
  -4   2  11      525.29      519.57      5.14 o 
  -3   2  11       11.01       10.55      0.55 o 
  -2   2  11     2024.61     2031.00     13.84 o 
  -1   2  11      623.14      598.44      4.29 o 
   0   2  11     1736.23     1763.27     13.04 o 
   1   2  11      114.80      112.82      1.59 o 
   2   2  11      186.66      180.69      2.21 o 
   3   2  11      138.60      143.75      2.02 o 
   4   2  11      422.66      416.45      5.40 o 
   5   2  11       12.41       11.94      1.10 o 
  -6   3  11      113.64      115.32      4.19 o 
  -5   3  11      116.47      119.94      2.66 o 
  -4   3  11      532.07      503.23      5.46 o 
  -3   3  11      488.07      434.47      4.71 o 
  -2   3  11     1903.81     1847.64     13.84 o 
  -1   3  11      276.78      267.00      3.33 o 
   0   3  11     1187.22     1187.31      9.27 o 
   1   3  11     1497.30     1476.88     11.33 o 
   2   3  11      161.59      160.95      2.15 o 
   3   3  11      292.49      305.79      7.93 o 
   4   3  11      101.08       96.73      2.86 o 
   5   3  11       61.28       58.80      2.24 o 
  -5   4  11       17.50       20.50      1.19 o 
  -4   4  11      164.72      166.82      2.75 o 
  -3   4  11      285.95      292.26      3.43 o 
  -2   4  11      156.15      145.89      2.31 o 
  -1   4  11      539.92      537.96      5.51 o 
   0   4  11       45.24       42.81      1.22 o 
   1   4  11       20.52       18.45      0.73 o 
   2   4  11       11.75       12.49      0.66 o 
   3   4  11      407.31      405.34      4.77 o 
   4   4  11       60.48       58.28      2.21 o 
   5   4  11       28.35       27.90      2.30 o 
  -5   5  11      117.46      116.33      2.52 o 
  -4   5  11        1.94        3.39      0.57 o 
  -3   5  11      534.96      530.66      5.90 o 
  -2   5  11       42.18       38.67      1.41 o 
  -1   5  11      658.90      644.42      6.56 o 
   0   5  11        1.33        0.73      0.38 o 
   1   5  11      510.64      506.74      4.96 o 
   2   5  11        9.07        9.41      0.72 o 
   3   5  11       55.09       59.99      1.88 o 
   4   5  11       50.39       52.62      2.46 o 
  -4   6  11       86.30       96.43      2.29 o 
  -3   6  11       67.41       70.41      2.12 o 
  -2   6  11        9.26        9.55      0.93 o 
  -1   6  11       13.21       12.38      0.93 o 
   0   6  11      177.09      170.36      2.81 o 
   1   6  11        5.71        5.47      0.67 o 
   2   6  11       18.57       18.64      1.13 o 
   3   6  11       10.02        8.34      0.98 o 
  -2   7  11       61.72       65.59      2.11 o 
  -1   7  11        5.76        6.55      0.87 o 
   0   7  11      266.50      280.26      4.25 o 
   1   7  11      114.57      121.42      2.98 o 
   2   7  11      284.07      308.88      5.88 o 
  -6   0  12       89.83       92.60      3.41 o 
  -4   0  12     1838.09     1794.36     24.21 o 
  -2   0  12      209.78      203.04      2.71 o 
   0   0  12       40.94       49.11      1.35 o 
   2   0  12      171.28      150.77      2.97 o 
   4   0  12        4.41        6.01      0.78 o 
  -6   1  12      468.44      473.26      6.45 o 
  -5   1  12      786.24      793.78      8.96 o 
  -4   1  12      414.67      415.74      4.59 o 
  -3   1  12        5.90        5.43      0.39 o 
  -2   1  12       31.29       29.56      0.85 o 
  -1   1  12      720.81      729.87      5.44 o 
   0   1  12       59.03       60.01      0.96 o 
   1   1  12      130.56      122.81      1.67 o 
   2   1  12       73.22       77.57      1.36 o 
   3   1  12      542.80      530.77      4.97 o 
   4   1  12       14.70       16.92      0.85 o 
   5   1  12      363.00      367.74      6.06 o 
  -6   2  12      218.42      222.47      4.01 o 
  -5   2  12       94.06       90.52      2.23 o 
  -4   2  12       72.71       78.73      1.50 o 
  -3   2  12     1215.50     1247.68      9.90 o 
  -2   2  12       36.50       42.01      0.81 o 
  -1   2  12      707.27      688.58      5.74 o 
   0   2  12      619.99      608.01      6.48 o 
   1   2  12      192.94      200.42      2.33 o 
   2   2  12       96.03      103.78      1.82 o 
   3   2  12       56.88       56.43      1.38 o 
   4   2  12        2.42        2.73      0.60 o 
   5   2  12        2.47        3.26      0.92 o 
  -6   3  12      297.88      306.24      9.79 o 
  -5   3  12      810.92      832.60      9.39 o 
  -4   3  12      125.95      110.46      2.09 o 
  -3   3  12      774.94      775.33      7.42 o 
  -2   3  12       48.33       50.69      1.02 o 
  -1   3  12      434.34      418.30      4.45 o 
   0   3  12       52.79       50.66      1.08 o 
   1   3  12       39.86       40.59      1.03 o 
   2   3  12       24.79       23.06      0.80 o 
   3   3  12       20.53       25.85      1.15 o 
   4   3  12      252.68      253.50      4.06 o 
   5   3  12       11.62        8.94      1.11 o 
  -5   4  12      207.08      212.13      4.96 o 
  -4   4  12        7.29        9.45      0.84 o 
  -3   4  12        0.94        0.80      0.38 o 
  -2   4  12      944.06      869.79      9.27 o 
  -1   4  12      442.58      434.06      4.75 o 
   0   4  12      751.13      723.58      7.02 o 
   1   4  12       84.89       85.32      1.55 o 
   2   4  12        0.08        0.07      0.30 o 
   3   4  12       30.11       31.83      1.34 o 
   4   4  12       41.80       41.06      1.90 o 
  -4   5  12      732.46      755.32      7.94 o 
  -3   5  12       88.65       80.14      3.44 o 
  -2   5  12      935.33      940.66     10.19 o 
  -1   5  12      110.79      108.11      1.90 o 
   0   5  12        0.76        1.71      0.57 o 
   1   5  12       45.20       47.43      1.38 o 
   2   5  12      155.37      158.26      2.40 o 
   3   5  12       60.53       65.07      1.74 o 
   4   5  12       10.88       13.24      1.32 o 
  -4   6  12        1.96        3.49      1.08 o 
  -3   6  12        0.03        0.23      0.52 o 
  -2   6  12        3.78        3.68      0.80 o 
  -1   6  12      315.53      337.04      4.96 o 
   0   6  12       72.12       73.94      1.68 o 
   1   6  12      636.01      662.40      7.04 o 
   2   6  12        6.59        5.76      0.82 o 
   3   6  12        6.28        5.26      0.87 o 
  -2   7  12       78.03       81.44      3.11 o 
  -1   7  12       44.45       48.59      1.83 o 
   0   7  12        0.91        2.75      0.61 o 
   1   7  12       47.95       50.67      2.04 o 
  -5   0  13      722.62      724.53     11.83 o 
  -3   0  13     1800.34     1785.05     16.37 o 
  -1   0  13       19.39       23.20      1.01 o 
   1   0  13      193.23      189.39      2.78 o 
   3   0  13      756.78      757.54     10.84 o 
   5   0  13      876.77      839.58     13.46 o 
  -6   1  13       80.66       78.54      2.25 o 
  -5   1  13       50.77       48.41      1.62 o 
  -4   1  13       13.83       15.13      0.87 o 
  -3   1  13       58.74       59.51      1.24 o 
  -2   1  13        2.34        3.31      0.31 o 
  -1   1  13      205.50      199.77      1.94 o 
   0   1  13      141.57      143.48      2.23 o 
   1   1  13      965.91      949.13      7.67 o 
   2   1  13       18.96       21.35      0.75 o 
   3   1  13      250.65      255.03      3.31 o 
   4   1  13       14.15       13.39      0.93 o 
   5   1  13       74.10       76.47      2.63 o 
  -6   2  13      322.91      353.32      6.26 o 
  -5   2  13        0.98        2.34      1.18 o 
  -4   2  13      111.96      109.81      1.84 o 
  -3   2  13      197.86      212.23      2.57 o 
  -2   2  13       97.17      104.34      1.57 o 
  -1   2  13      142.35      134.75      1.79 o 
   0   2  13      327.67      347.34      4.03 o 
   1   2  13      787.29      775.35      7.21 o 
   2   2  13      969.50      934.51      8.55 o 
   3   2  13      427.06      406.60      7.45 o 
   4   2  13      728.98      728.90      8.34 o 
   5   2  13       42.37       44.03      1.94 o 
  -5   3  13       21.17       25.50      1.26 o 
  -4   3  13       37.07       32.38      1.15 o 
  -3   3  13        3.14        4.81      0.63 o 
  -2   3  13      547.47      556.73      6.04 o 
  -1   3  13        2.71        3.53      0.45 o 
   0   3  13     2420.07     2408.63     17.76 o 
   1   3  13        0.02        0.14      0.27 o 
   2   3  13      329.02      326.78      3.92 o 
   3   3  13       13.07       13.26      0.98 o 
   4   3  13        5.29        5.56      0.78 o 
   5   3  13        1.90        1.51      0.74 o 
  -5   4  13        4.14        3.82      0.75 o 
  -4   4  13       63.98       69.69      1.76 o 
  -3   4  13      244.25      212.40      3.54 o 
  -2   4  13       41.80       44.77      1.45 o 
  -1   4  13       17.22       15.79      1.02 o 
   0   4  13      198.21      189.19      2.77 o 
   1   4  13     1024.32      980.05      8.25 o 
   2   4  13      601.23      580.17      5.53 o 
   3   4  13      865.87      881.87     11.05 o 
   4   4  13      130.83      142.82      3.42 o 
  -4   5  13        0.19        0.96      0.59 o 
  -3   5  13      194.00      186.55      3.48 o 
  -2   5  13        8.70        8.28      0.85 o 
  -1   5  13     1279.96     1249.80     10.34 o 
   0   5  13        3.86        3.83      0.57 o 
   1   5  13      724.20      719.17      8.38 o 
   2   5  13      145.14      152.02      2.39 o 
   3   5  13        0.82        0.72      0.56 o 
   4   5  13       10.20       12.70      1.62 o 
  -3   6  13      168.93      171.83      3.49 o 
  -2   6  13      105.42      108.24      2.64 o 
  -1   6  13       16.08       12.52      0.98 o 
   0   6  13       28.42       23.74      1.10 o 
   1   6  13       37.11       35.08      1.33 o 
   2   6  13      380.36      374.96      5.47 o 
   3   6  13       10.93       11.29      1.54 o 
  -1   7  13      233.33      236.38      6.90 o 
   0   7  13      140.41      144.92      2.80 o 
   1   7  13       36.40       39.72      1.33 o 
  -6   0  14       26.33       29.93      2.07 o 
  -4   0  14      354.81      352.65     13.63 o 
  -2   0  14     3559.25     3528.42     30.90 o 
   0   0  14     1911.09     1831.44     19.42 o 
   2   0  14      243.99      246.75      4.07 o 
   4   0  14      993.54      952.76     11.73 o 
  -6   1  14      190.92      186.20      3.65 o 
  -5   1  14      858.40      879.80      9.83 o 
  -4   1  14      395.34      393.27      5.15 o 
  -3   1  14      108.79      102.45      1.63 o 
  -2   1  14      489.54      473.24      4.02 o 
  -1   1  14      685.69      691.29      5.04 o 
   0   1  14      466.43      450.09      4.20 o 
   1   1  14      634.23      614.94      5.56 o 
   2   1  14      205.91      208.23      2.59 o 
   3   1  14       17.23       20.14      1.05 o 
   4   1  14       41.38       37.91      1.45 o 
   5   1  14      100.45      101.90      2.96 o 
  -5   2  14      247.61      250.68      4.76 o 
  -4   2  14       22.65       20.63      0.91 o 
  -3   2  14     1070.20     1049.02      9.46 o 
  -2   2  14      100.78      100.01      1.78 o 
  -1   2  14     1296.43     1247.62      9.75 o 
   0   2  14        3.22        5.13      0.44 o 
   1   2  14        9.31       10.99      0.91 o 
   2   2  14      238.22      240.36      3.19 o 
   3   2  14      169.74      166.20      2.65 o 
   4   2  14       50.51       54.55      1.76 o 
   5   2  14       29.95       25.76      1.60 o 
  -5   3  14       71.81       77.97      3.26 o 
  -4   3  14      134.72      140.72      2.47 o 
  -3   3  14      109.68       99.66      2.20 o 
  -2   3  14      311.46      284.42      3.52 o 
  -1   3  14      117.06      114.70      1.99 o 
   0   3  14      666.65      668.67      5.91 o 
   1   3  14       32.77       37.29      1.74 o 
   2   3  14      133.88      132.63      2.29 o 
   3   3  14        2.60        2.36      0.59 o 
   4   3  14       23.16       21.72      1.22 o 
  -5   4  14       73.99       83.75      2.68 o 
  -4   4  14      462.69      447.96      4.91 o 
  -3   4  14       65.99       61.82      1.83 o 
  -2   4  14      162.03      163.94      2.99 o 
  -1   4  14       29.93       29.09      1.05 o 
   0   4  14       28.51       28.63      1.05 o 
   1   4  14      170.13      165.61      2.37 o 
   2   4  14       11.41       10.51      0.77 o 
   3   4  14      350.45      338.88      4.97 o 
   4   4  14       11.37       13.42      1.08 o 
  -4   5  14        4.71        6.90      0.90 o 
  -3   5  14       36.76       29.20      1.38 o 
  -2   5  14       10.44       14.06      0.97 o 
  -1   5  14      140.83      133.85      2.44 o 
   0   5  14       34.47       34.45      1.22 o 
   1   5  14      215.60      205.65      4.00 o 
   2   5  14       53.59       53.75      1.85 o 
   3   5  14        7.15        5.94      0.84 o 
  -3   6  14       75.17       67.55      2.18 o 
  -2   6  14      211.28      218.89      6.80 o 
  -1   6  14        1.21        2.53      0.73 o 
   0   6  14      332.55      335.15      4.48 o 
   1   6  14        4.31        5.70      0.72 o 
   2   6  14      135.73      129.17      3.69 o 
  -5   0  15        6.72        9.81      1.99 o 
  -3   0  15       45.49       48.79      1.57 o 
  -1   0  15      226.35      226.21      3.68 o 
   1   0  15     1498.38     1466.53     16.16 o 
   3   0  15      698.58      695.02      8.99 o 
   5   0  15        4.25        3.04      1.36 o 
  -5   1  15       19.58       23.18      1.45 o 
  -4   1  15      428.82      432.54      4.96 o 
  -3   1  15        1.27        0.86      0.30 o 
  -2   1  15      629.92      623.42      5.11 o 
  -1   1  15      186.74      190.67      2.33 o 
   0   1  15        3.55        3.18      0.42 o 
   1   1  15        6.08        5.94      0.54 o 
   2   1  15      173.31      163.86      2.51 o 
   3   1  15        7.95        8.13      0.68 o 
   4   1  15       57.69       70.70      2.00 o 
   5   1  15      167.68      182.36      4.12 o 
  -5   2  15       89.86       95.89      2.80 o 
  -4   2  15        3.61        5.24      0.71 o 
  -3   2  15       45.43       41.35      1.37 o 
  -2   2  15       73.43       82.54      1.64 o 
  -1   2  15      144.13      147.06      2.24 o 
   0   2  15      680.89      660.78      6.44 o 
   1   2  15       66.35       66.18      1.49 o 
   2   2  15      314.99      311.54      4.76 o 
   3   2  15       14.71       15.12      0.86 o 
   4   2  15      235.34      237.15      3.99 o 
  -5   3  15        2.19        1.95      0.65 o 
  -4   3  15      171.19      161.37      2.72 o 
  -3   3  15      312.91      283.79      4.19 o 
  -2   3  15      231.34      220.64      3.04 o 
  -1   3  15      302.41      299.87      4.15 o 
   0   3  15      144.13      147.53      2.11 o 
   1   3  15       28.33       29.36      1.70 o 
   2   3  15      175.99      176.79      2.76 o 
   3   3  15       33.28       35.61      1.44 o 
   4   3  15        5.29        5.64      0.83 o 
  -4   4  15      205.36      197.62      3.64 o 
  -3   4  15       29.86       31.31      1.35 o 
  -2   4  15        1.01        1.26      0.44 o 
  -1   4  15        4.19        5.09      0.58 o 
   0   4  15       29.00       32.46      1.90 o 
   1   4  15       87.58       82.93      1.81 o 
   2   4  15       18.71       19.31      0.97 o 
   3   4  15      241.98      246.47      4.68 o 
   4   4  15      157.75      155.33      3.32 o 
  -4   5  15      164.68      171.92      3.52 o 
  -3   5  15      276.32      288.27      4.65 o 
  -2   5  15       69.31       62.05      1.93 o 
  -1   5  15        4.88        6.49      0.88 o 
   0   5  15      490.01      454.27      5.34 o 
   1   5  15      167.54      167.20      2.84 o 
   2   5  15      184.54      185.44      3.05 o 
   3   5  15       31.62       32.22      1.54 o 
  -2   6  15      334.63      343.59      5.33 o 
  -1   6  15        1.46        1.58      0.58 o 
   0   6  15       91.73       93.81      2.17 o 
   1   6  15       77.15       85.09      2.09 o 
   2   6  15      410.80      410.58     13.01 o 
  -4   0  16      867.05      860.03     13.23 o 
  -2   0  16     3163.55     3190.83     32.82 o 
   0   0  16      611.66      601.13      7.68 o 
   2   0  16       85.80       80.80      2.21 o 
   4   0  16        0.03        0.45      0.74 o 
  -5   1  16       18.54       21.62      1.19 o 
  -4   1  16        0.11        0.34      0.39 o 
  -3   1  16       30.00       29.82      0.91 o 
  -2   1  16      307.52      306.28      3.31 o 
  -1   1  16        0.54        0.88      0.36 o 
   0   1  16      736.40      732.59     10.69 o 
   1   1  16      213.03      216.64      2.97 o 
   2   1  16      204.53      208.07      2.99 o 
   3   1  16      430.78      417.45      4.90 o 
   4   1  16        0.20        0.55      0.57 o 
  -5   2  16      579.29      614.01      8.87 o 
  -4   2  16      460.02      473.89      5.33 o 
  -3   2  16      940.68      919.38      9.72 o 
  -2   2  16      121.16      118.23      2.05 o 
  -1   2  16     1195.59     1203.50     11.99 o 
   0   2  16      213.68      209.80      2.91 o 
   1   2  16      318.84      308.85      3.82 o 
   2   2  16        5.82        5.52      0.62 o 
   3   2  16       11.23       13.66      0.85 o 
   4   2  16       12.74        9.44      0.96 o 
  -5   3  16       16.57       15.59      1.32 o 
  -4   3  16        6.90        7.92      0.82 o 
  -3   3  16      159.99      156.94      5.49 o 
  -2   3  16       20.70       22.33      1.12 o 
  -1   3  16     1558.57     1540.52     13.35 o 
   0   3  16      104.25      101.81      2.25 o 
   1   3  16      370.46      370.50      4.43 o 
   2   3  16      276.62      263.77      3.62 o 
   3   3  16       15.59       14.70      1.05 o 
   4   3  16       28.09       27.53      1.41 o 
  -4   4  16      614.86      630.67      7.87 o 
  -3   4  16      297.98      297.42      4.60 o 
  -2   4  16      468.31      499.21      5.68 o 
  -1   4  16       35.70       39.27      1.64 o 
   0   4  16       85.12       90.14      4.43 o 
   1   4  16        0.13        0.44      0.46 o 
   2   4  16       39.25       41.99      1.38 o 
   3   4  16        0.03        0.63      0.55 o 
  -3   5  16       45.42       41.21      1.69 o 
  -2   5  16      391.23      393.61      5.63 o 
  -1   5  16      244.76      230.51      4.89 o 
   0   5  16      504.15      522.57      5.98 o 
   1   5  16      219.65      216.50      3.81 o 
   2   5  16       62.23       68.24      2.46 o 
  -2   6  16      335.43      357.74      5.54 o 
  -1   6  16       30.85       39.30      1.66 o 
   0   6  16       63.27       63.90      1.83 o 
   1   6  16      280.39      275.21      4.59 o 
  -5   0  17       89.04       95.93      3.42 o 
  -3   0  17     1260.67     1247.33     17.63 o 
  -1   0  17        0.08        0.39      0.42 o 
   1   0  17     1136.23     1128.04     14.04 o 
   3   0  17      631.32      634.01     10.55 o 
  -5   1  17      278.43      303.13      4.74 o 
  -4   1  17      223.53      224.61      5.27 o 
  -3   1  17       65.05       66.39      1.57 o 
  -2   1  17       27.81       31.32      1.20 o 
  -1   1  17      381.42      380.76      4.32 o 
   0   1  17      366.18      353.61      4.13 o 
   1   1  17        0.07        0.32      0.32 o 
   2   1  17       36.99       34.00      1.17 o 
   3   1  17      141.94      147.71      2.81 o 
   4   1  17      244.53      250.02      4.20 o 
  -5   2  17       98.61       97.71      3.39 o 
  -4   2  17       20.04       17.51      1.22 o 
  -3   2  17      235.70      240.33      3.74 o 
  -2   2  17      290.77      295.44      4.21 o 
  -1   2  17       66.73       62.86      1.72 o 
   0   2  17       94.67       91.64      1.84 o 
   1   2  17       52.90       50.63      1.40 o 
   2   2  17      474.43      475.52      5.39 o 
   3   2  17       15.38       13.35      0.88 o 
   4   2  17      141.56      132.87      3.47 o 
  -4   3  17      100.05      103.12      3.06 o 
  -3   3  17        5.29        3.81      0.68 o 
  -2   3  17       40.59       42.60      1.68 o 
  -1   3  17       67.37       71.18      1.90 o 
   0   3  17       23.22       21.89      1.10 o 
   1   3  17       69.21       66.55      1.66 o 
   2   3  17        6.80        5.82      0.68 o 
   3   3  17       61.94       57.66      1.91 o 
  -4   4  17      379.67      392.11      5.75 o 
  -3   4  17       54.82       51.68      1.78 o 
  -2   4  17       26.07       24.13      1.22 o 
  -1   4  17        0.36        0.36      0.42 o 
   0   4  17        0.23        0.10      0.46 o 
   1   4  17        0.31       -0.31      0.42 o 
   2   4  17       12.74       10.84      0.83 o 
   3   4  17       47.88       46.84      1.80 o 
  -3   5  17      113.78      116.92      2.86 o 
  -2   5  17       13.37       15.30      1.12 o 
  -1   5  17      130.22      123.20      2.48 o 
   0   5  17        4.46        6.51      1.11 o 
   1   5  17       18.99       15.93      1.13 o 
   2   5  17      185.66      185.07      4.28 o 
  -1   6  17        6.00        9.78      2.06 o 
   0   6  17        4.23        3.18      0.74 o 
  -4   0  18       41.52       44.15      3.24 o 
  -2   0  18       88.54       90.25      2.31 o 
   0   0  18      546.43      504.99      8.51 o 
   2   0  18      112.73      109.78      3.40 o 
   4   0  18        3.34        1.93      0.90 o 
  -5   1  18      245.06      249.86      6.08 o 
  -4   1  18      168.12      169.21      4.51 o 
  -3   1  18      183.74      181.46      4.56 o 
  -2   1  18      605.96      587.57      6.84 o 
  -1   1  18      152.83      144.74      2.37 o 
   0   1  18      228.48      220.02      3.09 o 
   1   1  18       26.50       25.08      1.14 o 
   2   1  18      168.33      165.09      2.73 o 
   3   1  18       12.06       12.83      0.87 o 
   4   1  18        0.17        1.52      0.63 o 
  -4   2  18        0.58        0.33      0.78 o 
  -3   2  18       66.82       70.79      1.91 o 
  -2   2  18      405.70      411.00      5.38 o 
  -1   2  18       16.77       14.30      0.94 o 
   0   2  18      158.35      147.08      2.47 o 
   1   2  18      145.92      137.64      2.63 o 
   2   2  18       39.22       42.90      1.40 o 
   3   2  18      292.99      281.18      3.99 o 
  -4   3  18      105.06      108.08      2.61 o 
  -3   3  18       28.49       24.44      1.23 o 
  -2   3  18       98.45      104.53      3.00 o 
  -1   3  18     1048.43     1042.56     11.05 o 
   0   3  18        5.08        5.46      0.85 o 
   1   3  18      923.64      919.88      8.95 o 
   2   3  18       55.51       49.54      1.51 o 
   3   3  18       68.50       73.65      2.19 o 
  -3   4  18      206.17      224.60      3.99 o 
  -2   4  18      273.33      283.42      4.51 o 
  -1   4  18      233.17      246.23      4.08 o 
   0   4  18        2.07        4.23      0.69 o 
   1   4  18        1.37        0.76      0.54 o 
   2   4  18      275.14      269.08      4.39 o 
  -2   5  18      247.24      262.37      4.49 o 
  -1   5  18        3.18        3.83      0.95 o 
   0   5  18      828.58      841.33      9.76 o 
   1   5  18       35.31       28.82      1.46 o 
  -3   0  19        1.24        1.24      0.71 o 
  -1   0  19       14.15       15.02      1.66 o 
   1   0  19       74.76       68.53      2.64 o 
   3   0  19      165.05      157.34      4.46 o 
  -4   1  19      622.21      665.85     16.69 o 
  -3   1  19      211.60      229.98      5.40 o 
  -2   1  19      139.16      141.79      2.74 o 
  -1   1  19      127.02      126.44      2.25 o 
   0   1  19       53.08       54.57      1.91 o 
   1   1  19        0.47        1.57      0.44 o 
   2   1  19       41.70       39.52      1.35 o 
   3   1  19       25.44       31.51      1.28 o 
  -4   2  19        1.02        0.10      0.71 o 
  -3   2  19        1.87        1.60      0.55 o 
  -2   2  19      126.00      132.75      2.71 o 
  -1   2  19       99.65       97.47      3.16 o 
   0   2  19        0.10        0.10      0.36 o 
   1   2  19        0.84        1.14      0.44 o 
   2   2  19      267.90      253.02      3.69 o 
   3   2  19        0.87        1.06      0.52 o 
  -4   3  19       77.75       86.76      2.36 o 
  -3   3  19       25.96       31.15      1.66 o 
  -2   3  19       15.56       18.32      1.33 o 
  -1   3  19       78.44       69.54      1.99 o 
   0   3  19       64.48       64.08      1.93 o 
   1   3  19       59.71       56.73      1.74 o 
   2   3  19      114.29      118.11      2.43 o 
   3   3  19        7.53        8.74      1.06 o 
  -3   4  19      174.15      175.48      3.80 o 
  -2   4  19        3.41        2.90      0.82 o 
  -1   4  19        3.41        4.30      0.73 o 
   0   4  19       21.50       24.06      1.56 o 
   1   4  19      384.60      376.39      5.53 o 
   2   4  19        5.83        7.74      0.99 o 
  -1   5  19       16.97       15.66      1.38 o 
   0   5  19       50.80       49.40      1.89 o 
  -4   0  20      125.47      129.62      5.84 o 
  -2   0  20       46.04       44.75      3.04 o 
   0   0  20      330.01      327.62      6.57 o 
   2   0  20      761.47      760.91     12.38 o 
  -4   1  20       66.99       69.63      4.43 o 
  -3   1  20      527.48      538.67      9.67 o 
  -2   1  20      375.61      398.00      5.36 o 
  -1   1  20     1092.14     1087.29     11.39 o 
   0   1  20      122.42      126.61      2.35 o 
   1   1  20      113.52      107.79      2.01 o 
   2   1  20       38.42       36.46      1.34 o 
   3   1  20      134.35      132.52      2.94 o 
  -4   2  20       83.31       84.71      5.11 o 
  -3   2  20      140.42      153.50      3.08 o 
  -2   2  20       11.64        8.58      0.89 o 
  -1   2  20      219.27      224.63      4.98 o 
   0   2  20       98.79       98.29      2.38 o 
   1   2  20      620.69      612.53      7.64 o 
   2   2  20       14.54       14.95      0.87 o 
   3   2  20      230.61      237.95      4.19 o 
  -3   3  20       48.24       48.12      2.07 o 
  -2   3  20      455.05      445.29      7.13 o 
  -1   3  20       10.58       14.57      1.48 o 
   0   3  20      315.96      301.36      4.70 o 
   1   3  20       64.08       66.88      2.54 o 
   2   3  20        8.57        8.68      0.86 o 
  -2   4  20        5.48        5.01      1.00 o 
  -1   4  20        1.30        1.24      0.58 o 
   0   4  20      115.75      110.87      2.71 o 
   1   4  20       42.31       42.70      2.20 o 
  -3   0  21      270.41      285.52      8.66 o 
  -1   0  21      222.32      227.63      5.28 o 
   1   0  21       66.93       68.77      4.84 o 
  -3   1  21        1.26        0.95      0.81 o 
  -2   1  21       32.13       29.85      2.28 o 
  -1   1  21        6.46       10.09      1.74 o 
   0   1  21       24.08       26.26      1.12 o 
   1   1  21       69.50       73.32      2.07 o 
   2   1  21       45.85       47.02      1.74 o 
  -3   2  21      477.18      500.98      7.66 o 
  -2   2  21      156.83      161.37      3.20 o 
  -1   2  21       97.80       92.67      2.35 o 
   0   2  21       49.10       54.18      2.13 o 
   1   2  21       23.79       27.35      1.22 o 
   2   2  21        0.99        0.24      0.49 o 
  -3   3  21       32.14       26.51      2.21 o 
  -2   3  21       58.41       69.51      2.52 o 
  -1   3  21        1.33        0.11      0.51 o 
   0   3  21      153.51      164.65      3.35 o 
   1   3  21        8.03        7.15      0.91 o 
  -1   4  21       65.27       75.35      2.65 o 
   0   4  21       39.14       37.18      1.94 o 
  -2   0  22      214.84      231.23      7.81 o 
   0   0  22        1.70        2.06      0.81 o 
   2   0  22      682.08      699.73     12.01 o 
  -3   1  22        5.96        8.12      1.38 o 
  -2   1  22       89.40       99.15      2.85 o 
  -1   1  22       80.27       89.59      2.93 o 
   0   1  22      338.73      343.38      5.04 o 
   1   1  22       78.72       81.61      2.24 o 
   2   1  22        0.18        0.80      0.60 o 
  -2   2  22      109.15      114.37      2.72 o 
  -1   2  22        8.52        9.83      0.97 o 
   0   2  22       64.37       64.15      2.03 o 
   1   2  22      222.47      236.41      4.10 o 
  -2   3  22        5.70        4.68      0.95 o 
  -1   3  22       39.24       43.82      1.75 o 
   0   3  22       12.16       14.58      1.14 o 
  -1   0  23        0.40        0.65      1.08 o 
   1   0  23      398.96      371.89      7.80 o 
  -2   1  23      193.47      186.85      8.80 o 
  -1   1  23      159.77      159.15      3.74 o 
   0   1  23       14.32       15.47      1.28 o 
   1   1  23       35.95       39.86      1.92 o 
  -1   2  23      142.57      152.02      3.25 o 
   0   2  23       11.82        8.41      0.96 o 
                                                 
